# Supplementary material for: TCR repertoire shaping of naïve T cell subsets in human ontogeny
Source: Front Immunol. 2026 Mar 25;17:1738633. doi: 10.3389/fimmu.2026.1738633 (PMC13057321; doi:10.3389/fimmu.2026.1738633)
Supplement: Supplementary file 2 [file Table2.xlsx]

## Sheet: Лист 1 - trb_stats (2)
trb_stats (2)
sample_id	chain	mean_cdr3nt_len	mean_insert_size	zero_insert_freq	mean_frequency	cdr3_5_strength	cdr3_5_kf1	cdr3_5_kf2	cdr3_5_kf3	cdr3_5_kf4	cdr3_5_kf5	cdr3_5_kf6	cdr3_5_kf7	cdr3_5_kf8	cdr3_5_kf9	cdr3_5_kf10	convergence	norm_shannon_wiener	diversity
o1_nCD4_TRB_1	TRB	43.46338549294688	7.3200172152419105	0.021775996300007715	1.0675206832132374e-05	0.8804118810863587	1.9014178164906594	-3.047512269071661	-0.08984981628510488	0.8979194609316784	-0.9641748246357817	-1.0747043860325292	0.8613409260258486	1.2771504278116084	-1.866822438911585	0.22037629435494227	1.0016728	0.9990850739327422	4412.666666666667
o1_nCD8_TRB_1	TRB	43.324906781267785	7.304388126988139	0.025047926014872865	2.949069568551122e-05	0.9810191914723292	1.9282479091617688	-2.815759759000611	-0.1395211611788746	0.7523284669995155	-0.9912873664918158	-1.1857313193873897	0.64342286544903	1.1665400577218816	-1.848873791316438	0.3425231203522299	1.00406366	0.9969039772803793	4285.333333333333
o1_nTreg_TRB_1	TRB	43.27484543164642	7.329688573391342	0.02352873826425464	0.00012440905697934813	0.9371422028852758	1.8576476986489574	-2.963745133959239	-0.0069864895809479705	0.860299404625601	-1.0213498969544308	-1.1081131211357909	0.9132270437371193	1.3899232882986028	-1.944528852759331	0.2959291275475155	1.00170823	0.9879438729103658	3411.0
o3_nCD4_TRB_2	TRB	43.45525327193406	7.512254604944254	0.019868920665697204	1.2290749981563878e-05	0.8620536435611567	2.026707868799482	-3.0264765107448692	0.03783623162061727	0.9503610740830504	-0.7856522156244948	-1.0097435470189042	1.0010408082888995	1.3238081677169171	-1.9113940054936174	0.12561348763936014	1.00401741	0.9986010707033025	4364.333333333333
o3_nCD8_TRB_1	TRB	43.9632032211162	7.7953249077284426	0.013868694776870591	0.00018754688672168043	0.9691309696901913	2.023401185549715	-2.6584162845319312	-0.13772284979308796	0.8303925735376355	-0.9816262163069008	-1.0503914550945084	0.8821641874510682	1.321245945643664	-1.851292920255005	0.4400961861089364	1.00285408	0.9752735800898892	3265.6666666666665
o3_nTreg_TRB_1	TRB	43.12919776119403	7.3947968490878955	0.02316542288557213	0.00010928961748633878	0.9258395522388059	1.9611587893864018	-2.9437427446102826	0.08354684908789393	0.8741573383084578	-0.9053482587064676	-1.0730581467661693	0.9762292703150913	1.3437339344941959	-1.916416873963516	0.25383602819237155	1.00100402	0.9889807008388939	3522.6666666666665
o5_nCD4_TRB_1	TRB	43.5273626281532	7.272760287174902	0.02089560577702042	5.6069526212503504e-05	0.9001871665223342	1.9085107690588596	-3.0835081152051846	0.07211665782048779	0.8685856356677935	-0.9076456127608458	-1.1421155404084142	0.9325136184596475	1.2769159426767605	-1.9494027432466408	0.28438891527222954	1.00234663	0.9942121024491773	3962.6666666666665
o5_nTreg_TRB_1	TRB	43.20907111458034	7.413089026744998	0.022143708146748292	9.103322712790169e-05	1.014050367692371	1.7689573148186186	-2.857813976418389	0.14267244566780338	0.7322636703504375	-1.0288426933979706	-1.2375313257466827	0.9152857318926915	1.2029390739903867	-1.880168850909987	0.3551785054024075	1.00268007	0.9873087540020883	3588.0
o6_nCD4_TRB_2	TRB	43.46194719866207	7.081973479870985	0.023361605542945887	9.008278608040786e-06	0.8220284314896668	1.9532110381077534	-3.13200611635408	-0.020699414645800954	1.0002261617488954	-0.9004159598614265	-1.019592784613547	1.0024017680086015	1.3454423127463866	-1.9600121849241434	0.19309974913391476	1.00468855	0.9991277650833092	4415.333333333333
o6_nCD8_TRB_1	TRB	43.17523763933529	7.120187376051426	0.02581549613622376	4.3666215449107026e-05	0.9259043971825207	1.9309765438008615	-3.0055258838815564	-0.20950865075565886	0.778601518156329	-0.886697326130069	-1.103199069958285	0.7699367434862889	1.3262388018874376	-1.9249565752581548	0.2620276277097723	1.00472494	0.9950101750850181	4254.0
o6_nTreg_TRB_1	TRB	43.00629631051561	7.4888086919798855	0.021883518255461278	4.497211728728187e-05	0.9650631550658426	1.9408177525242833	-2.751531846277883	0.12824547932583416	0.8720221138710795	-0.9457784005835607	-1.100261450454947	1.0229101240066039	1.269103543594272	-1.7930375859024075	0.2760471455445926	1.00335909	0.9986126585864409	4367.0
o2_nCD8_TRB_1	TRB	43.014399205561084	7.015640516385305	0.02457795431976166	0.0001466705778820768	0.9471201588877858	1.9796387785501495	-2.7801576464746782	-0.08486593843098311	0.8526415094339626	-1.018100794438928	-1.1368061072492557	0.6456007944389279	1.1261792452830193	-1.8299677259185705	0.3461184210526317	1.00807868	0.9887813640966936	4023.6666666666665
o7_nCD8_TRB_1	TRB	43.45053391959799	6.954773869346733	0.027795226130653272	0.0001717327837884252	0.9945037688442211	1.7834547738693467	-3.0359375	-0.29990891959798993	0.6495634422110552	-0.8699607412060302	-1.2264604271356785	0.8275722361809046	1.3055747487437186	-1.9576020728643215	0.2072848618090452	1.01097394	0.9863541054161286	4178.0
o4_nCD8_TRB_1	TRB	43.34544000000002	7.112000000000001	0.02552	0.0002027986209693774	1.0281600000000004	1.8876080000000002	-2.6297768000000006	0.01680240000000004	0.7677624000000002	-1.0115712000000003	-1.1331424000000003	0.6289592000000003	1.2912008000000001	-1.7960408	0.5178952000000002	1.00137174	0.9634324933054083	2783.6666666666665
c2_nCD4_TRB_1	TRB	42.990527740189435	6.952976995940459	0.02317320703653587	0.00022182786157941444	0.8799052774018943	2.016581529093369	-2.8071430987821375	0.02334066305818678	1.0037094046008117	-0.8221312584573746	-0.9805615696887684	0.9159861299052774	1.2468048037889037	-1.7461705006765895	0.07990696887686062	1.00349284	0.9904112569760345	3640.0
c2_nCD8_TRB_1	TRB	43.16174466151749	7.061699227623805	0.023337876722701798	2.2644927536231888e-05	0.937346660608814	1.9852712403452972	-3.008358927760108	-0.2415109798576404	0.7273978494623654	-0.8525146145691349	-1.12120505830683	0.6831028320460397	1.2360796607602602	-1.8592665455096165	0.22475011358473415	1.0077729	0.9976590642446465	4329.333333333333
c1_nCD4_TRB_1	TRB	43.141166411664116	7.305328053280534	0.020632706327063266	2.9914146399832478e-05	0.9728872288722888	1.864806498064981	-2.792745477454775	0.16442601926019265	0.862459499594996	-0.921849743497435	-1.1511202862028624	1.0247232472324728	1.288890063900639	-1.7741967419674194	0.30261407614076147	1.00067272	0.9985405116710838	4359.666666666667
c1_nTreg_TRB_1	TRB	43.119072098701984	7.450391980465238	0.021462536948978272	8.514986376021794e-05	1.0123377457910299	1.882674463436577	-2.664835496722788	0.20378357537591582	0.8012806837167461	-0.9445977380799389	-1.1575350212055011	1.022049865055906	1.231411772265776	-1.7422092276057066	0.3393991774836141	1.00068823	0.9961408000968447	4131.333333333333
c1_nCD8_TRB_1	TRB	43.00867199711431	7.370145485150892	0.022018155584946502	2.1745275838824024e-05	0.9583082842371043	1.976955332451604	-2.7369883972586253	-0.02205903570999153	0.8681010280149088	-0.9318659071780686	-1.0783938018516288	0.7782493687627748	1.2108889924251527	-1.7597393892028368	0.2793035349284597	1.00503863	0.998645225075216	4368.0
c3_nTreg_TRB_1	TRB	42.819767441860456	7.014427217915589	0.02734711455641689	0.0003124023742580444	0.9715762273901808	1.9663953488372088	-2.7202648578811366	0.019795434969853625	0.8117355727820842	-0.9597609819121445	-1.163413006029285	0.9092549526270457	1.162110249784668	-1.7608376399655465	0.21483204134366923	1.00110051	0.9841087235094852	3128.0
c4_nCD4_TRB_1	TRB	43.58970427163198	7.223804308141658	0.02146768893756846	0.0001050972149238045	0.8928806133625412	1.927575757575758	-2.996003650967507	0.0032281854691493792	0.9082314713399052	-0.9497575757575759	-1.116365096750639	0.975602774735305	1.3123315078495803	-1.9703891931361812	0.37564293537787524	1.00613915	0.9938247115831601	3924.3333333333335
c4_nTreg_TRB_1	TRB	43.063746882793005	7.019326683291769	0.020885286783042398	0.00021584286639326575	0.9454488778054861	1.8904862842892762	-2.859820760598503	0.08056577306733173	0.8517643391521195	-1.0194279925187029	-1.1742799251870322	1.0376371571072318	1.2747927057356605	-1.8821742518703237	0.4077369077306732	1.00641026	0.9892442165439838	3529.3333333333335
c4_nCD8_TRB_1	TRB	43.24164195592767	7.000697714983429	0.02546659689516833	2.7344070438325455e-05	0.9221660174041124	1.9590638990638987	-3.057066108494679	-0.27280345756536223	0.7417491327015135	-0.8953894606275555	-1.1498916603678508	0.7066782952497239	1.2894763261429927	-1.9585972052638714	0.2708733065875923	1.00470114	0.9981202042483678	4329.0
c5_nCD4_TRB_1	TRB	42.867911587742	7.039748106119649	0.021760139663933656	3.853267570900123e-05	0.8808803815818187	1.9774823081959034	-2.8026579792374604	-0.05660223836393674	0.9951579012999969	-0.9440845465598403	-0.9937746672070331	0.8758306574804379	1.2159354054306826	-1.7622679801727095	0.19222527044299656	1.00674992	0.9984537941061098	4349.666666666667
c5_nCD8_TRB_1	TRB	42.744295794007165	6.925158068358841	0.02687162100247411	2.901662652699996e-05	0.9047008155410982	2.0106228809676545	-2.915960093466509	-0.20015486117474574	0.8750029780995147	-0.9038914597269314	-1.0700013745074688	0.701903234674242	1.2535705122331169	-1.846077384770458	0.23125446714927161	1.00538358	0.9986708113741048	4372.0
c5_nTreg_TRB_1	TRB	42.76038823172582	6.987261146496817	0.026893135173389947	0.0001348617666891436	0.9226569608735217	1.8881195025781012	-2.8291365888181184	0.021746031746031808	0.910652107976949	-0.9863148316651503	-1.0851501364877165	0.9260984733596201	1.2217419876655546	-1.8292690324537462	0.26435244161358823	1.00214056	0.9932538819766759	3888.3333333333335
t1_nCD4_TRB_1	TRB	42.659184844103606	6.214106110133266	0.05162103972843854	8.379139294811636e-06	0.9335122265526782	1.871658953042494	-2.8469340897661564	0.09066617425194874	0.9315643465551925	-1.0002006851898415	-1.1667817686069908	0.8950005107493088	1.240501280802112	-1.8584200166582854	0.33640562138546654	1.01594301	0.9991355710633597	4415.666666666667
t1_nCD8_TRB_1	TRB	42.18673404480884	5.681539331401516	0.08011166866916389	1.19571455902047e-05	0.9541522369072023	1.9628474803873075	-2.8904527528447255	-0.1950614884444131	0.8086780691214931	-0.946264117605485	-1.1579836737578633	0.6073333804509157	1.2912660258675532	-1.8481831224821552	0.24989709520107442	1.03418207	0.9990528620724891	4409.666666666667
t1_nTreg_TRB_1	TRB	42.64503922987035	5.702067616874807	0.09964466561205755	1.732501732501733e-05	1.0137205179773763	1.8874086027488728	-2.621650993266929	0.14383204686916226	0.8049815973353894	-0.9980346908113864	-1.2275534392712066	0.9198469756830449	1.2176189416281784	-1.7501368077140151	0.3982869225816195	1.02504288	0.9981768010403301	4321.666666666667
p2_nCD4_TRB_1	TRB	42.02348537878031	5.44462936243768	0.09185583063099098	1.6201153522130775e-05	0.9756003485664492	1.8483112384108797	-2.633879016014057	0.15682747389323018	0.9656502049970715	-0.9995635062356254	-1.1835224496792907	0.8578063884801649	1.2008279881715977	-1.7399164297652892	0.30804909929858154	1.02546456	0.9979599171476569	4319.333333333333
p2_nCD8_TRB_1	TRB	41.64680283762409	4.922317623248073	0.12450179251082757	1.508887346470712e-05	1.0045658946321385	2.0038638796980024	-2.815792745684505	-0.06176149590036539	0.7676447996463333	-0.893824644778924	-1.1934730501695814	0.5951062036762018	1.3688222616720436	-1.9241218769211648	0.2217938232632678	1.04812834	0.9985021927463474	4354.333333333333
p2_nTreg_TRB_1	TRB	42.08951359348992	5.432710683681648	0.10184328956291229	0.00013042911177774878	1.042290857530362	1.8852789593736514	-2.4503544787620988	0.22508908205412742	0.8837451451821714	-0.9958559891498675	-1.2020757043338883	0.7893280315640221	1.1979150483940573	-1.6706750508599961	0.395827014364096	1.01527495	0.9877037523294844	3427.6666666666665
p1_nCD4_TRB_1	TRB	40.79693100933638	3.4977249617403263	0.23619313688232457	1.9992402886902982e-05	0.8846252606279721	2.0482843232916665	-2.7389644724273574	0.08576154723143765	1.1392466182557694	-0.9947824077402655	-1.096916321730467	0.7606069165271514	1.4264085208656443	-1.8370138967348315	0.17045110465175994	1.11907514	0.9977883823422872	4296.0
p1_nCD8_TRB_1	TRB	40.75775865584602	3.236640702527086	0.26811032720253386	2.4442108865152882e-05	0.9898862199747157	2.1060985821676663	-2.9537926675094823	-0.13576852493780842	0.7311051751559887	-0.9462425404075417	-1.2757730108886263	0.5186693038619961	1.5023324225493797	-2.0680388238652587	0.23810991938882323	1.1394599	0.9973745504855747	4260.666666666667
p1_nTreg_TRB_1	TRB	40.729898019219455	3.2709845067660326	0.27040841341439503	2.5839125603989562e-05	0.9362007256324769	1.9635791331633652	-2.5893730388311433	0.08171099725436363	1.0773833104530302	-1.0395746715042165	-1.1519180231417927	0.7322266620906062	1.3937235242204353	-1.7779466562070994	0.25087222984899005	1.09714929	0.9965952960928085	4194.0
t4_nCD4_TRB_1	TRB	42.690056883157126	6.190702444278851	0.054721449598276545	1.2737068691011453e-05	0.897204535896887	1.974637268428003	-2.9664927217594674	-0.03046207420632866	0.9165587534399183	-0.8781899203930912	-1.0699231228927037	0.9540848156646327	1.405520912491423	-1.8652289713075745	0.14940933001822326	1.01249578	0.9990942876786897	4410.0
t4_nCD8_TRB_1	TRB	42.529711160964666	5.970737521031969	0.06712703309029724	1.2845050159920874e-05	0.9743900729108245	1.977276920919798	-2.9612620583286597	-0.2795294447560291	0.6855101654514864	-0.8325478827818283	-1.1523299214806506	0.721521943353898	1.4059014301738642	-1.897782739764442	0.18367463544587775	1.02714777	0.99898687150761	4400.333333333333
t4_nTreg_TRB_1	TRB	42.8786702117485	5.885384188679966	0.08353258478547793	1.85147469959823e-05	1.011161269343331	1.9260157998431493	-2.687932152489527	0.07703427762581538	0.7633069683811856	-0.8920314084049046	-1.1719346200195107	0.9948677289160086	1.3450115725243403	-1.7854419556609729	0.2345356644159223	1.02149437	0.9981008793205101	4321.333333333333
t5_nCD4_TRB_1	TRB	42.0688393560734	5.514146872302901	0.08702015084993808	2.724721397237133e-05	0.8916469661150511	1.8765066231378285	-2.8794236181470225	-0.0953454163383241	0.9869021351645464	-0.9890209763968628	-1.0824798303876317	0.8082693534466583	1.2986055761942283	-1.8368940673195988	0.19864235055724416	1.01559851	0.9983543253333248	4340.333333333333
t5_nCD8_TRB_1	TRB	42.408037547667924	5.268663831035494	0.1054072553045859	1.9642892219450393e-05	0.9958321110785175	1.9473825413122126	-3.004227657181969	-0.14856140608193993	0.6501233255109025	-0.87468905837489	-1.2700452234281803	0.7051624376650045	1.3643575828688765	-1.9696878361200743	0.2957656204165444	1.03956583	0.9984956496227029	4359.0
t5_nTreg_TRB_1	TRB	41.81917438163042	4.597236682893886	0.16605228353547008	5.315190815350271e-05	0.996792075864592	1.926868334412021	-2.7864195064299184	0.012858429242761097	0.7796164560880209	-0.967576610293497	-1.235852491769142	0.8266195795931003	1.3389765596420633	-1.8546689366012885	0.3020271829360948	1.03638254	0.9949387721304251	4032.6666666666665
l1_nCD4_TRB_1	TRB	42.62333832015389	6.16597563581962	0.053900406069673	7.024938531787847e-05	0.9343876896772814	1.909326351784569	-2.9139982902329558	0.03557811498183377	0.8570681769608891	-0.9839350288523189	-1.1869955118615088	0.9024620645437061	1.2284154733917503	-1.8915802521906389	0.31033639666595425	1.00607083	0.9952370484168137	4032.6666666666665
l1_nCD8_TRB_1	TRB	42.2948342899463	5.99448250324014	0.06124791705239771	6.579380222383051e-05	0.9627476393260507	1.9591020181447878	-2.9576726532123683	-0.26705943343825217	0.6921084984262174	-0.9710472134789854	-1.2578452138492873	0.6096741344195521	1.2063117941122012	-1.9273797444917606	0.3387276430290687	1.01046237	0.9950375476867243	4010.0
l1_nTreg_TRB_1	TRB	42.743604547877055	5.988319417303252	0.06990584473263457	7.196315486470927e-05	1.0290904245869603	1.8566414993782197	-2.7278601883105345	0.09279623378930543	0.6997788239474151	-0.9981830698170189	-1.301528690708829	0.9394865873156868	1.2150790548942974	-1.7782732279268076	0.401529134837449	1.01051917	0.9949753538155274	4017.0
p3_nCD4_TRB_1	TRB	40.40685982865303	2.9401971283515795	0.2895545771854672	2.1529915818029143e-05	0.9097552752657466	2.021831072505157	-2.6286492543233395	-0.0044873472949389	1.1337296723782329	-0.9965699865143588	-1.081479156750754	0.672048231001111	1.4867118832302082	-1.7689559535142	0.12171932016500087	1.15307352	0.9971980373043156	4249.0
p3_nCD8_TRB_1	TRB	40.542262374645475	2.9258349657437446	0.29721564385190385	2.1845031347619994e-05	0.9387285715677959	2.13116607704977	-2.7032418208929028	-0.0478317691430576	1.0076202867194881	-0.9419017824947125	-1.0772919529475968	0.5442434874133847	1.4866126753013862	-1.918328899024451	0.11404282275433926	1.15899582	0.9968833649438683	4237.0
p3_nTreg_TRB_1	TRB	40.65138565609543	3.2442537096304913	0.25843759092231594	3.646175162254795e-05	0.9699774512656386	2.0193368126272913	-2.4877549461739887	0.03584921443119002	1.0317031568228106	-0.9787423625254582	-1.1009179517020657	0.6859143148094271	1.487568009892348	-1.686933735816119	0.18991671515856856	1.0650524	0.9961423646034978	4141.0
t6_nCD4_TRB_1	TRB	42.23534928750794	6.564578101836445	0.035246422412489035	4.531242919932937e-05	0.9265422200707955	1.8241478837019334	-2.7660989925271533	0.01711039845097272	0.9704038967718513	-0.9959822103893747	-1.156432698998578	0.8839757359392493	1.1688621305176534	-1.7347281638580463	0.2993788763501044	1.0033557	0.9971936269567139	4225.333333333333
t6_nCD8_TRB_1	TRB	42.541788773669985	6.4608459197475225	0.044747520288548226	2.6110342306587632e-05	0.972807709648332	1.905305455365194	-2.90732487037872	-0.22819657348963032	0.7172110290802525	-0.9670900022542834	-1.2292987770513977	0.6530651206041482	1.2242697531559967	-1.8719021922903518	0.3314414731740308	1.00978078	0.9974763603162417	4278.333333333333
t6_nTreg_TRB_1	TRB	41.90218620429703	5.946035934162585	0.07827616534740545	8.23791086580443e-05	1.0143862294258073	1.9087265988189475	-2.4586128910667173	0.16970599321522814	0.8965278301294134	-1.0163758009800228	-1.1505176529714791	0.903754240482473	1.2026542279180803	-1.6583389873099639	0.3415140092976505	1.01086219	0.9960678199177746	4138.0
l2_nCD4_TRB_1	TRB	42.4457140368198	6.293556536384229	0.04786863348626516	2.3894862604540018e-05	0.8973227248969163	1.9291564550786924	-2.8341966722806204	-0.04812735931238744	0.962430890295604	-1.0104786863348627	-1.1204328067832048	0.9072852662756261	1.238467681050003	-1.8343134037981303	0.3263503978163657	1.00637584	0.9983309725248191	4334.333333333333
l2_nCD8_TRB_1	TRB	42.721727748691116	6.34476439790576	0.049581151832460715	6.343567622430853e-05	0.9863350785340316	1.9883277486911002	-2.8863554973822003	-0.1311256544502618	0.6700602094240841	-0.9256109947643982	-1.1899026178010474	0.7899664921465973	1.2680047120418856	-1.9017827225130897	0.3309277486910997	1.00879567	0.9978204725883226	4284.666666666667
l2_nTreg_TRB_1	TRB	42.2717147497873	6.227241085930854	0.05491530667491684	5.136634477090609e-05	0.9860391368241938	1.9332740351148585	-2.4976405754505375	0.07625454404826366	0.9017561296310621	-1.0421676077036122	-1.1298940366617682	0.9270863949261353	1.231344264831	-1.7054876633923741	0.3935385567329261	1.01152542	0.9973093448182829	4244.333333333333
l3_nCD4_TRB_1	TRB	42.890901636691225	6.432746771391891	0.04628480800975325	2.0190599256985944e-05	0.9351689017877374	1.8846532954999087	-2.7536449556032676	0.11572151434397498	0.9423330132596807	-1.0677215790779724	-1.2336705255321676	0.8683278129619043	1.0670496401868657	-1.8162365811818275	0.4077529750666222	1.01147099	0.9984260315211569	4349.666666666667
l3_nCD8_TRB_1	TRB	42.52931699177166	6.283982584345088	0.05556514567389763	2.9330674018888966e-05	0.9988683660356364	1.9125989220706978	-2.7912141089821034	-0.18346049830254893	0.6946721138538846	-0.9971837658476702	-1.2627007691274905	0.5714745765962752	1.0854416249496515	-1.8114112818152168	0.3360124287933712	1.01217862	0.9980425070900688	4310.0
l3_nTreg_TRB_1	TRB	42.685893109161185	6.110848622445847	0.06783457077989816	4.0399143538157e-05	1.0179480886052648	1.904180524022826	-2.4589783395716998	0.2421672700497024	0.8785083144136957	-1.0647459655151255	-1.22111492912806	0.8843784132048844	1.0751340737559056	-1.692228324231453	0.4154856722096091	1.0101626	0.9981402482553653	4318.0
l4_nCD4_TRB_1	TRB	42.84653351147166	6.214198521708206	0.0570074683532137	9.041836577845693e-06	0.949961072290199	1.8087727198454424	-2.7891007218446933	0.11818395024942575	0.9332804525226117	-1.0286581954843859	-1.1933358644354521	0.8502059804496392	1.146346418170109	-1.7949923105758416	0.3336529570641779	1.01526977	0.9992269158537371	4425.0
l4_nCD8_TRB_1	TRB	42.58047114385957	6.070635408646764	0.06730774199215621	9.626584776518837e-06	0.9757607387006596	1.8816408393574082	-2.8991311379689857	-0.16182355099235768	0.751261774721101	-1.0005692686884133	-1.2367832727911579	0.5691439525859173	1.1407023236827554	-1.8609954063732044	0.32376279523998985	1.0260989	0.9991918497863631	4422.666666666667
l4_nTreg_TRB_1	TRB	42.73547539068206	5.644252957499636	0.10530159193807509	4.244121891180714e-05	1.013173652694611	1.8134613699430409	-2.5922123557762533	0.19565736819044846	0.8689291660581278	-1.0320587118446036	-1.2171099751716083	0.8577222141083688	1.1997613553381046	-1.7198323353293417	0.37022842120636784	1.01359157	0.9973615873640099	4245.333333333333
t2_nTreg_TRB_1	TRB	42.93083615985844	6.299808287863148	0.051319864326795465	0.0001822157434402332	1.0496976847072703	1.9088836454800178	-2.5707211325763164	0.13128889544315006	0.666510839109276	-1.0207211325763164	-1.2820660669517772	0.9401710662144228	1.056373691195989	-1.7245480017696506	0.49037162660374584	1.01048445	0.9930060450149073	3875.6666666666665
t2_nCD4_TRB_1	TRB	42.579395678292826	6.16524701873935	0.04940374787052812	3.703017959637105e-05	0.9437221674287932	1.9364933201829098	-2.6973651334469047	0.0519301234346514	0.9168881317433274	-1.0318425535730293	-1.1316659194835468	0.8788278191219103	1.192033832451657	-1.720304551839564	0.343197346005559	1.0132879	0.9985086150895995	4354.0
t2_nCD8_TRB_1	TRB	42.76544799176104	5.990473738414003	0.06831445245451426	5.137426149499103e-05	1.037675935461723	1.9530475454857525	-2.7420803295571563	-0.09862469962238234	0.6267366117404733	-0.9581642636457257	-1.266373583934088	0.7380269481634053	1.2111783384826635	-1.7969069687607269	0.3521648644009611	1.00778342	0.9982413383210939	4329.333333333333
t3_nTreg_TRB_1	TRB	42.6828706023855	6.045604891249876	0.07166482910694598	0.00012836970474967906	1.0262603989175105	1.7896582138919517	-2.613869900771776	0.11933647388994696	0.7744151548561693	-1.0692061742006618	-1.316540042096823	0.8243720557281751	0.9813460960208481	-1.7321960509171095	0.4422712238147741	1.00471014	0.9942150175518241	3972.3333333333335
t3_nCD4_TRB_1	TRB	42.37338527783472	6.013994258765633	0.0674338732827558	3.233002489411917e-05	0.9631433258150501	1.8410549518146397	-2.705336784908755	0.07656986877178598	0.9202901373795365	-1.0384257740414187	-1.226690588476522	0.8440278347344679	1.1137236005741233	-1.7435118925568993	0.3123751794135739	1.01741803	0.9985338896392965	4357.0
t3_nCD8_TRB_1	TRB	42.12255912447059	5.696075859225666	0.08650350436640306	2.4239486122894193e-05	0.9599715153105206	1.944709718526292	-2.9050468498182225	-0.19782485663955623	0.7637854653123946	-0.9708942693302349	-1.2462604475094639	0.5559171320415278	1.156306360331322	-1.8842719538248192	0.2682227052959035	1.02371949	0.9987606379875604	4379.666666666667
a10_nCD4_TRB_1	TRB	43.85152306632269	7.531334625923375	0.02043040043584854	2.48145115263406e-05	0.8884740493854858	1.9049625843254772	-2.9519204576409703	0.07043921354976211	0.9503786434214113	-0.9528900604098902	-1.1118690211034021	0.9221680260227221	1.1467703943467882	-1.9107635361417794	0.3076345602256158	1.00334448	0.9982352605394306	4326.666666666667
a10_nTreg_TRB_1	TRB	43.57050408719346	7.673194822888284	0.021628065395095358	0.00021570319240724758	0.9443119891008176	1.7928865803814715	-2.790073228882834	0.13461001362397831	0.9092200272479566	-1.0259860354223436	-1.1967268392370574	0.8998841961852864	0.9873978201634879	-1.8504036103542236	0.39320674386920995	1.00208261	0.9915954652734621	3734.3333333333335
a11_nCD4_TRB_1	TRB	44.10838051829055	7.936776073115151	0.018537227169137513	3.804451207913257e-05	0.875948593849118	1.8937976646383015	-3.114989309964054	0.04522965956347069	0.8889843291121401	-0.956561802504523	-1.1467979230787309	1.0195813265042413	1.2731809317952216	-2.019816507295069	0.3239158423983273	1.00300903	0.9970283142761351	4215.0
a11_nTreg_TRB_1	TRB	43.79192872117401	8.00192173305381	0.015548567435359886	0.000218102508178844	0.9678546470999303	1.7652969951083162	-2.87448462613557	0.17375087351502455	0.8171331236897276	-1.034372816212439	-1.216011530398323	1.01046820405311	1.1380870020964362	-1.9272449336128585	0.44287561146051724	1.00207828	0.9918048987875361	3756.6666666666665
a13_nCD4_TRB_1	TRB	43.742383257403205	7.47999715261959	0.02111807137433561	3.102410573015233e-05	0.9094533029612757	1.8628540242976461	-2.925549544419135	0.0777790432801823	0.9192392748671224	-0.986876660971906	-1.1243057137433565	0.9124418659832957	1.1623597665148067	-1.8645667236142753	0.3019120159453304	1.00167112	0.9984700358899855	4353.666666666667
a15_nCD4_TRB_1	TRB	43.52377499223041	7.415000517973688	0.022065679063503568	3.3113679260902665e-05	0.8978814876204292	1.9004799026209476	-2.922777374909355	0.04365326841396463	0.9413977519941991	-0.9246438930902313	-1.0913791049414694	0.9492398736144209	1.2150025898684351	-1.8464666424945617	0.25140370869159856	1.00234978	0.9986117103621798	4363.0
a5_nCD4_TRB_1	TRB	43.693769216618925	7.480417663083944	0.02037509088201543	2.0462870122163335e-05	0.8425091320001051	1.9455921127550169	-3.078317346858329	-0.020571571229600766	0.9672778317960038	-0.9699755604025964	-1.0368513214026052	0.9235099291339274	1.2759756129608706	-1.9481888418784326	0.2542897187256371	1.00166945	0.9977376602641753	4276.333333333333
a5_nCD8_TRB_1	TRB	43.155925672736295	7.345472624448447	0.025417935491889882	6.955554009876888e-05	0.8853396308495429	1.9388198371760603	-2.981402025977254	-0.25927972158349377	0.8890740165309798	-0.9327313405009009	-1.0436069852712695	0.6828177241936485	1.2699651979367343	-1.8838257410975072	0.22404076813125345	1.00205269	0.9985369493957137	4358.333333333333
a5_nTreg_TRB_1	TRB	43.26709008858433	7.413114936765281	0.023009638419967688	5.4632867132867126e-05	0.9225026463869855	1.909636469998329	-2.865873307705165	0.08215443757312392	0.903075937378127	-1.019740096941334	-1.0973558415510618	0.9454668783776258	1.205077163073152	-1.8636283358404366	0.3102546102846956	1.00167001	0.9949583487792376	4008.3333333333335
a1_nCD4_TRB_1	TRB	43.41441043496337	7.593280673491661	0.01982539105129138	3.93019965414243e-05	0.9154237904692617	1.869561918619758	-2.838449046406486	0.036595645169672154	0.9091459231928495	-1.0054939458504393	-1.0880431845346363	0.9187403211557453	1.1492397235358314	-1.807384243621057	0.3082830120043653	1.0023427	0.9973849538906446	4245.0
a1_nTreg_TRB_1	TRB	43.03053250624345	7.643599452187223	0.02030129702731008	0.00012716174974567652	0.99879158946266	1.8831789253202282	-2.7402392652863927	0.1784620961894788	0.7944751470232818	-1.0377080480141785	-1.171469427213405	0.9859268508821396	1.1045677918311445	-1.8174647546926603	0.3934608877789414	1.00067682	0.9914134188784421	3714.0
a3_nCD4_TRB_1	TRB	43.47332072811179	7.604425714651969	0.021936290219202664	2.1874179718260562e-05	0.8698564286629922	1.904258588642482	-3.02428903345725	-0.023959588514292994	0.9181970260223051	-0.8997221510062814	-1.0868191578002824	0.953076047942572	1.194132162543264	-1.9063487052941934	0.21623654018715557	1.00200468	0.9987520147218962	4381.666666666667
a3_nTreg_TRB_1	TRB	43.01518906387401	7.641298265249022	0.021904228955152292	0.00011827321111768185	0.9916859860900152	1.767836757534575	-2.8241817891118397	0.11484930849788161	0.8030082340714685	-0.9904612678871214	-1.2000783435926135	0.9201774722200017	1.1336157966264289	-1.7697625709489166	0.3211415780637941	1.00168919	0.9896451845969709	3800.3333333333335
a7_nCD4_TRB_1	TRB	43.286408640864096	7.347209720972098	0.023897389738973894	6.775067750677505e-05	0.8557155715571558	1.9633298829882992	-3.058173717371738	-0.09511971197119709	0.9035319531953196	-0.9461867686768678	-1.0664252925292532	0.9502830783078311	1.2572637263726374	-1.954070657065707	0.2445319531953196	1.00370495	0.9955629758341155	4072.0
a7_nTreg_TRB_1	TRB	43.13764350453172	7.334138972809668	0.02283987915407855	0.00015620118712902218	0.9543202416918428	1.8853148036253775	-2.9263939577039273	-0.03458006042296067	0.7043480362537764	-1.0074864048338368	-1.2217885196374623	0.910402416918429	1.1142972809667673	-1.8863589123867068	0.3371323262839879	1.00416956	0.9932029057480799	3884.6666666666665
a9_nCD4_TRB_1	TRB	44.120965928258194	7.383475767457551	0.019509726751377486	4.211767678894831e-05	0.9045597661081751	1.8139964016642307	-3.0886837962442377	-0.07011835151242547	0.813740863600585	-0.9840810187788149	-1.229824018891263	0.8606774991566404	1.1191765995726979	-1.9104020015742722	0.33545513325087156	1.00168011	0.9897073904663095	4122.666666666667
a9_nTreg_TRB_1	TRB	43.29501338688087	7.408801874163322	0.01801651048639	0.00012312238364934743	0.9875613565372602	1.8110592369477916	-2.9619065149486845	0.15830600178491752	0.7390166220437305	-0.9314574966532798	-1.229751784917448	0.9870481927710847	1.2883294288264169	-1.8870504239178942	0.2980070281124499	1.00168407	0.9872026480565347	3382.6666666666665
a6_nCD8_TRB_1	TRB	43.27227650576052	7.352340673764034	0.023528267950026743	5.243838489774516e-05	0.9920276116863544	1.8828340868212525	-2.965226289436585	-0.266000680569734	0.6393116523260899	-0.8734495163093674	-1.2182037820232363	0.5727412376646737	1.1805002187545572	-1.8720728209615471	0.24724320645568998	1.0095989	0.9991373293160645	4421.666666666667
a4_nCD8_TRB_1	TRB	43.9595753613627	7.45958535756413	0.02319118734880745	2.2732955966264287e-05	0.9693116615686043	1.9111889481996847	-3.0368222075611278	-0.23394490093764375	0.6525132449669128	-0.9379889641936068	-1.2041108378816057	0.6835494512085413	1.272581618984786	-1.9328919010775911	0.3222849317259443	1.00572776	0.9990428453231663	4427.333333333333
a12_nCD8_TRB_1	TRB	43.38385964912279	7.3791345029239785	0.021894736842105265	4.9588416145988295e-05	0.9273918128654971	1.950079532163743	-2.9054764912280704	-0.22764163742690055	0.8226914619883041	-0.9572154385964912	-1.1062540350877195	0.6366657309941521	1.2009454970760234	-1.8617314619883039	0.2905525146198831	1.00339328	0.9994331708879852	4447.333333333333
a14_nTreg_TRB_1	TRB	43.3996210685866	7.490337248957939	0.024251610458507013	0.00010005002501250626	1.0000757862826828	1.9121030693444487	-2.7559795377036758	0.18031830238726798	0.7718400909435392	-0.9902099280030313	-1.1891618037135279	0.9493770367563473	1.1290829859795377	-1.834848048503221	0.3634035619552861	1.00136101	0.9948333255510966	4038.6666666666665
a16_nTreg_TRB_1	TRB	43.288564838925666	7.518934603080129	0.021635294992932073	2.2103843858446985e-05	0.9647050070679266	1.89695677404955	-2.7845995089651066	0.1254394762294473	0.8532158321553455	-0.9797485306152816	-1.137509262703668	0.9955991369689756	1.1984911836916894	-1.8265431143516104	0.3200639833345734	1.00570278	0.9986502038337496	4369.333333333333
